# Supplementary material for: Differential Contributions of IgM and IgG Autoantibodies to Serologic IA2 Reactivity in Type 1 Diabetes
Source: Biomolecules. 2026 Mar 26;16(4):500. doi: 10.3390/biom16040500 (PMC13113336; doi:10.3390/biom16040500)
Supplement: Supplementary file 1 [file biomolecules-16-00500-s001.zip]

Archive with 1 entries (1 files):
- biomolecules-4167283-supplementary.pdf
